# Supplementary material for: Levels of Vitamin D and Expression of the Vitamin D Receptor in Relation to Breast Cancer Risk and Survival
Source: Nutrients. 2022 Aug 16;14(16):3353. doi: 10.3390/nu14163353 (PMC9414444; doi:10.3390/nu14163353)
Supplement: Supplementary file 1 [file nutrients-14-03353-s001.zip]

Archive with 1 entries (1 files):
- nutrients-1784145-supplementary.pdf
